# Supplementary material for: Problem-solving in groups of common marmosets (Callithrix jacchus): more than the sum of its parts
Source: PNAS Nexus. 2022 Sep 14;1(4):pgac168. doi: 10.1093/pnasnexus/pgac168 (PMC9802434; doi:10.1093/pnasnexus/pgac168)
Supplement: pgac168_Supplemental_Files [file pgac168_supplemental_files.zip]

Archive with 2 entries (2 files):
- 562649_1_final_file_9759862_rg9p9l (1).docx
- 562649_1_final_file_9759863_rgdp9l (1).avi
